# Supplementary material for: Residue-Specific Dock-Loosen-Unfold Mechanism of GB1 on Nanoparticle Surfaces Revealed by Kinetic and Φ-Value Analysis
Source: Biomolecules. 2026 Jan 8;16(1):114. doi: 10.3390/biom16010114 (PMC12839133; doi:10.3390/biom16010114)
Supplement: Supplementary file 1 [file biomolecules-16-00114-s001.zip]

Archive with 1 entries (1 files):
- biomolecules-3989774-supplementary.pdf
